# Supplementary material for: Biopsychosocial Characteristics of Patients with Primary Fallopian Tube Carcinoma: Retrospective Single-Center Descriptive Pilot Study
Source: J Clin Med. 2026 Jan 12;15(2):598. doi: 10.3390/jcm15020598 (PMC12842301; doi:10.3390/jcm15020598)
Supplement: Supplementary file 1 [file jcm-15-00598-s001.zip]

Archive with 1 entries (1 files):
- jcm-4059641-SI.pdf
